# Supplementary material for: Expression of MHC II in DRG neurons attenuates paclitaxel-induced cold hypersensitivity in male and female mice
Source: PLoS One. 2024 Feb 8;19(2):e0298396. doi: 10.1371/journal.pone.0298396 (PMC10852343; doi:10.1371/journal.pone.0298396)
Supplement: S1 Data — (XLSX) [file pone.0298396.s004.xlsx]

## Sheet: Summary
	Figure	Worksheet Name
	Fig 1B
		Fig 1B - 1B_M+F_CD4+T per mm2_D
	Fig 2B
		Fig 2B - 2B_ F+M_MHCII western
	Fig 3B
		Fig 3B - 3B_M+F_MHCII_Flow_%pos
	Fig 3D
		Fig 3D - 3D_F+M_ICC_MHCII_MPI
	Fig 3E
		Fig 3E - 3E_F+M_ICC_OVA_MPI
	Fig 3F
		Fig 3F - 3F_F+M_ICC_MHCII_%polA
	Fig 4C
		Fig 4C - 4C_M+F_WT %Pos_MHCII
	Fig 4D
		Fig 4D - 4D_F+M_WT MHCII_Puncta
	Fig 4E
		Fig 4E - 4E_F+M_WT PunctaMHCII_
	Fig 5A
		Fig 5A - 5A_Naive, D7, and D14
	Fig 5B
		Fig 5B - 5B_% of Small (25) Pos
	Fig 5C
		Fig 5C - 5C_Small (25) PunctaMH
	Fig 5D
		Fig 5D - 5D_Small (25) PunctaMH
	Fig 5E
		Fig 5E - 5E_Naive, D7, and D14
	Fig 5F
		Fig 5F - 5F_% of Small (25) Pos
	Fig 5G
		Fig 5G - 5G_Small (25) PunctaMH
	Fig 5H
		Fig 5H - 5H_Small (25) PunctaMH
	Fig 6C
		Fig 6C - 6C_Female % Small Pos
	Fig 6G
		Fig 6G - 6G_Male % Small Pos WT
	Fig 7C
		Fig 7C - 7C_F+M_CD4+T per mm2 -
	Fig 7D
		Fig 7D - 7D_Female_%CD4_total l
	Fig 7E
		Fig 7E - 7E_Male_%CD4_live DRG_
	Fig 7F
		Fig 7F - 7F_F+M_CD4+T per mm2 -
	Fig 7G
		Fig 7G - 7G_Female_%CD4_total l
	Fig 7H
		Fig 7H - 7H_Male_%CD4_live DRG_
	Fig 7I
		Fig 7I - 7I_F+M_CD4+T per mm2 -
	Fig 7J
		Fig 7J - 7J_Female_%CD4_total l
	Fig 7K
		Fig 7K - 7K_Male_%CD4_live DRG_
	Fig 8A
		Fig 8A - 8A_TPP_Naive_Female
	Fig 8B
		Fig 8B - 8B_TPP_Naive_Male
	Fig 8C
		Fig 8C - 8C_TPP_Female Naive_vs
	Fig 8D
		Fig 8D - 8D_Naive TPP-Male vs V
	FIg 8E
		FIg 8E - 8E_TPP_PTX_Female
	Fig 8F
		Fig 8F - 8F_TPP_PTX_Male

## Sheet: Fig 1B - 1B_M+F_CD4+T per mm2_D
1B_M+F_CD4+T per mm2_DRG
	Female								Male
0	2.90659	35.9418	25.7093	21.3833	24.6335	14.8871	13.5885	1.84531	0	5.49686	2.90268	8.13828	3.89346	31.2857	16.2152	6.75193
7	3.60457	12.6009	32.5634	44.5465	21.6139	20.9949	27.2111	4.11781	10.9594	10.1905	9.75518	9.45393	18.4486	8.63346	6.70238	8.32847
14	8.50132	75.3891	37.246	39.4827	8.81788	42.3359	16.1834	7.8372	12.6848	22.4794	11.3116	10.0366	5.89035	54.7865	7.76116	20.549

## Sheet: Fig 2B - 2B_ F+M_MHCII western
2B_ F+M_MHCII western
	Female							Male
0	22.1	35	32	0	22	37.54		25.9	35	32	27.04
14	75.83	45.98	49.1	38	27.85	37.37	37.22	22.99	44.19	14.17	37.43	37.85

## Sheet: Fig 3B - 3B_M+F_MHCII_Flow_%pos
3B_M+F_MHCII_Flow_%pos
	Female									Male
0	6.79	8.24	10.7	12.1	6.92	10.3	9.83	11.5	10.6	7.55	8.52	8.78	11.6	12	13.2
14	17.1	21.4	13.8	14.5	15.4	14.2	14.5	12.9	15.2	10.9	13.3	8.33	7.63	7.12	7.38

## Sheet: Fig 3D - 3D_F+M_ICC_MHCII_MPI
3D_F+M_ICC_MHCII_MPI
	Female			Male
0	66.85	67.46	60.3	51.31	63.31	64.54
14	95	86.81	80.96	66.98	65.57	66.51

## Sheet: Fig 3E - 3E_F+M_ICC_OVA_MPI
3E_F+M_ICC_OVA_MPI
	Female			Male
0	36.98	39.61	47.3	63.77	38.85	85.69
14	79.14	82.71	95	88.61	58.34	84.73

## Sheet: Fig 3F - 3F_F+M_ICC_MHCII_%polA
3F_F+M_ICC_MHCII_%polArea
	Female			Male
0	3.92	8.01	4.67	5.93	4.88	11.22
14	23.64	22.57	24.81	15.33	13.6	14.87

## Sheet: Fig 4C - 4C_M+F_WT %Pos_MHCII
4C_M+F_WT %Pos_MHCII
	0								7								14
Female	22.292	16.6902	1.19581	42.1305	25.8348	59.2827	40.4392	38.8792	31.6014	45.9667	32.6425	52.4436	20.4134	66.9544	11.1853	51.6297	67.0753	36.8421	26.8033	82.4324	54.1142	47.4834	90.2792	64.8539
Male	24.7269	14.6402	17.2414	81.2314	23.6967	85.3792	54.0726	72.0879	61.9459	82.2785	76.0125	36.4791	30.5944	73.5772	53.9545	49.1352	18.4774	78.2516	61.2513	39.0895	71.4286	61.1842	58.0488	73.0135

## Sheet: Fig 4D - 4D_F+M_WT MHCII_Puncta
4D_F+M_WT MHCII_Puncta_Avg#/cell
	0								7								14
Female	7.40816	7.09477	3.99402	7.19002	8.06239	9.75633	11.276	7.71629	9.01423	13.0487	9.9658	8.07613	9.21447	13.7485	4.4975	10.811	9.62172	13.963	9.85328	12.4811	9.42885	17.2479	17.3785	12.7606
Male	7.37934	4.36146	8.52941	15.721	7.49953	17.3597	8.65456	12.7187	9.54595	14.9589	12.3956	9.86025	4.49825	11.6098	11.9881	10.9756	9.05209	16.2122	14.3058	11.8713	7.49143	10.426	14.0256	15.1424

## Sheet: Fig 4E - 4E_F+M_WT PunctaMHCII_
4E_F+M_WT PunctaMHCII_% Area
	0								7								s
Female	2.30302	2.06679	1.02133	1.75698	2.22178	2.14075	2.79105	1.77451	2.67665	3.46415	2.91277	2.29453	2.61351	4.50351	1.20042	3.55849	2.98866	4.12866	2.77653	3.93723	2.68929	6.01308	6.82381	3.88709
Male	2.25254	1.29631	2.55445	4.41246	1.90249	7.15866	2.28563	3.58898	3.24194	4.62476	3.95404	2.708	1.38028	3.79084	3.79364	3.39141	2.26904	6.36302	4.12985	3.50576	2.22968	2.68228	4.5304	5.45811

[truncated: 25 more sheets: Fig 5A - 5A_Naive, D7, and D14 , Fig 5B - 5B_% of Small (25) Pos, Fig 5C - 5C_Small (25) PunctaMH, Fig 5D - 5D_Small (25) PunctaMH, Fig 5E - 5E_Naive, D7, and D14 , Fig 5F - 5F_% of Small (25) Pos, Fig 5G - 5G_Small (25) PunctaMH, Fig 5H - 5H_Small (25) PunctaMH, Fig 6C - 6C_Female % Small Pos , Fig 6G - 6G_Male % Small Pos WT, Fig 7C - 7C_F+M_CD4+T per mm2 -, Fig 7D - 7D_Female_%CD4_total l, Fig 7E - 7E_Male_%CD4_live DRG_, Fig 7F - 7F_F+M_CD4+T per mm2 -, Fig 7G - 7G_Female_%CD4_total l, Fig 7H - 7H_Male_%CD4_live DRG_, Fig 7I - 7I_F+M_CD4+T per mm2 -, Fig 7J - 7J_Female_%CD4_total l, Fig 7K - 7K_Male_%CD4_live DRG_, Fig 8A - 8A_TPP_Naive_Female …]
